# Supplementary material for: Glacial Waters Under Threat: Risk Assessment and Source Identification of Polychlorinated Biphenyls in Meili Snow Mountains, Southeastern Tibetan Plateau
Source: Toxics. 2025 May 13;13(5):391. doi: 10.3390/toxics13050391 (PMC12115771; doi:10.3390/toxics13050391)
Supplement: Supplementary file 1 [file toxics-13-00391-s001.zip]

Archive with 1 entries (1 files):
- toxics-3588746-supplementary.pdf
